# Supplementary material for: An Analysis of Trafficking Receptors Shows that CD44 and P-Selectin Glycoprotein Ligand-1 Collectively Control the Migration of Activated Human T-Cells
Source: Front Immunol. 2017 May 3;8:492. doi: 10.3389/fimmu.2017.00492 (PMC5413510; doi:10.3389/fimmu.2017.00492)
Supplement: Supplementary file 10 [file Data_Sheet_2.XLS]

T1-4, Peptide report created on 08/14/2012
Experiment: T1-4
	Peak List Generator: unknown
		Version: unknown
		Charge States Calculated: unknown
		Deisotoped: unknown
		Textual Annotation: unknown
	Database Set: 1 Database
		Database Name: the HUMAN_0911 database
			Version: unknown
			Taxonomy: All Entries
			Number of Proteins: 72049
		Does database contain common contaminants?: unknown
	Search Engine Set: 1 Search Engine
		Search Engine: Mascot
			Version: 2.3.01
			Samples: All Samples
			Fragment Tolerance: 0.50 Da (Monoisotopic)
			Parent Tolerance: 10.0 PPM (Monoisotopic)
			Fixed Modifications: 
			Variable Modifications: +16 on M (Oxidation)
			Database: the HUMAN_0911 database (unknown version, 72049 entries)
			Digestion Enzyme: Trypsin
			Max Missed Cleavages: 1
	Scaffold Version: Scaffold_3.6.1
		Peptide Thresholds: 95.0% minimum 
		Protein Thresholds: 99.0% minimum and 1 peptides minimum

Experiment name	Biological sample category	Biological sample name	MS/MS sample name	Protein name	Protein accession numbers	Database sources	Protein molecular weight (Da)	Protein identification probability	Number of unique peptides	Number of unique spectra	Number of total spectra	Percentage of total spectra	Percentage sequence coverage	Peptide sequence	Previous amino acid	Next amino acid	Best Peptide identification probability	Best Mascot Ion score	Best Mascot Identity score	Best Mascot Delta Ion score	Number of identified +1H spectra	Number of identified +2H spectra	Number of identified +3H spectra	Number of identified +4H spectra	Number of enzymatic termini	Calculated +1H Peptide Mass (AMU)	Peptide start index	Peptide stop index	Assigned	Other Proteins
T1-4	Uncategorized Sample	T1-4	Mudpit_20110813_T1 (F009138)	Isoform 3 of Tyrosine-protein kinase Lck OS=Homo sapiens GN=LCK	sp|P06239-3|LCK_HUMAN,sp|P06239|LCK_HUMAN,tr|E7EN21|E7EN21_HUMAN,tr|Q573B4|Q573B4_HUMAN	HUMAN_0911.fasta	60,464.7	98.8%	1	1	2	0.0104%	2.04%	DFDQNQGEVVK	R	H	95.0%	48.0	27.2	42.0	0	2	0	0	2	1,278.5962	213	223	true	
T1-4	Uncategorized Sample	T1-4	Mudpit_20110813_T1 (F009138)	Secretory carrier-associated membrane protein 3 OS=Homo sapiens GN=SCAMP3 PE=1 SV=3	sp|O14828|SCAM3_HUMAN	HUMAN_0911.fasta	38,287.7	99.8%	2	2	2	0.0104%	12.7%	AQQEFAAGVFSNPAVR	K	T	95.0%	47.6	29.6	47.6	0	1	0	0	2	1,691.8499	314	329	true	
T1-4	Uncategorized Sample	T1-4	Mudpit_20110813_T1 (F009138)	Secretory carrier-associated membrane protein 3 OS=Homo sapiens GN=SCAMP3 PE=1 SV=3	sp|O14828|SCAM3_HUMAN	HUMAN_0911.fasta	38,287.7	99.8%	2	2	2	0.0104%	12.7%	DGGNPFAEPSELDNPFQDPAVIQHRPSR	R	Q	95.0%	21.3	25.6	21.3	0	0	0	1	2	3,090.4667	6	33	true	
T1-4	Uncategorized Sample	T1-4	Mudpit_20110813_T1 (F009138)	Erythrocyte band 7 integral membrane protein OS=Homo sapiens GN=STOM PE=1 SV=3	sp|P27105|STOM_HUMAN,tr|B4E2V5|B4E2V5_HUMAN	HUMAN_0911.fasta	25,965.1	100.0%	3	4	6	0.0311%	11.8%	AMAAEAEASR	R	E	95.0%	49.8	27.6	43.9	0	2	0	0	2	1,006.4621	155	164	true	
T1-4	Uncategorized Sample	T1-4	Mudpit_20110813_T1 (F009138)	Erythrocyte band 7 integral membrane protein OS=Homo sapiens GN=STOM PE=1 SV=3	sp|P27105|STOM_HUMAN,tr|B4E2V5|B4E2V5_HUMAN	HUMAN_0911.fasta	25,965.1	100.0%	3	4	6	0.0311%	11.8%	VIAAEGEMNASR	K	A	95.0%	37.8	29.1	32.6	0	3	0	0	2	1,263.5998	170	181	true	
T1-4	Uncategorized Sample	T1-4	Mudpit_20110813_T1 (F009138)	Erythrocyte band 7 integral membrane protein OS=Homo sapiens GN=STOM PE=1 SV=3	sp|P27105|STOM_HUMAN,tr|B4E2V5|B4E2V5_HUMAN	HUMAN_0911.fasta	25,965.1	100.0%	3	4	6	0.0311%	11.8%	YLQTLTTIAAEK	R	N	95.0%	39.8	28.0	39.8	0	1	0	0	2	1,351.7469	201	212	true	
T1-4	Uncategorized Sample	T1-4	Mudpit_20110813_T1 (F009138)	Isoform 2 of Sarcoplasmic/endoplasmic reticulum calcium ATPase 2 OS=Homo sapiens GN=ATP2A2	sp|P16615-2|AT2A2_HUMAN,sp|P16615-3|AT2A2_HUMAN,sp|P16615-4|AT2A2_HUMAN,sp|P16615-5|AT2A2_HUMAN,sp|P16615|AT2A2_HUMAN	HUMAN_0911.fasta	114,758.8	100.0%	4	4	7	0.0363%	5.02%	AEIGIAMGSGTAVAK	K	T	95.0%	30.4	29.5	30.1	0	2	0	0	2	1,375.7251	713	727	true	
T1-4	Uncategorized Sample	T1-4	Mudpit_20110813_T1 (F009138)	Isoform 2 of Sarcoplasmic/endoplasmic reticulum calcium ATPase 2 OS=Homo sapiens GN=ATP2A2	sp|P16615-2|AT2A2_HUMAN,sp|P16615-3|AT2A2_HUMAN,sp|P16615-4|AT2A2_HUMAN,sp|P16615-5|AT2A2_HUMAN,sp|P16615|AT2A2_HUMAN	HUMAN_0911.fasta	114,758.8	100.0%	4	4	7	0.0363%	5.02%	EFDELNPSAQR	R	D	95.0%	46.5	27.0	44.6	0	2	0	0	2	1,305.6070	656	666	true	
T1-4	Uncategorized Sample	T1-4	Mudpit_20110813_T1 (F009138)	Isoform 2 of Sarcoplasmic/endoplasmic reticulum calcium ATPase 2 OS=Homo sapiens GN=ATP2A2	sp|P16615-2|AT2A2_HUMAN,sp|P16615-3|AT2A2_HUMAN,sp|P16615-4|AT2A2_HUMAN,sp|P16615-5|AT2A2_HUMAN,sp|P16615|AT2A2_HUMAN	HUMAN_0911.fasta	114,758.8	100.0%	4	4	7	0.0363%	5.02%	TVEEVLGHFGVNESTGLSLEQVK	K	K	95.0%	33.0	28.0	33.0	0	0	2	0	2	2,472.2618	8	30	true	
T1-4	Uncategorized Sample	T1-4	Mudpit_20110813_T1 (F009138)	Isoform 2 of Sarcoplasmic/endoplasmic reticulum calcium ATPase 2 OS=Homo sapiens GN=ATP2A2	sp|P16615-2|AT2A2_HUMAN,sp|P16615-3|AT2A2_HUMAN,sp|P16615-4|AT2A2_HUMAN,sp|P16615-5|AT2A2_HUMAN,sp|P16615|AT2A2_HUMAN	HUMAN_0911.fasta	114,758.8	100.0%	4	4	7	0.0363%	5.02%	TVEEVLGHFGVNESTGLSLEQVKK	K	L	95.0%	50.7	25.5	50.7	0	0	1	0	2	2,600.3568	8	31	true	
T1-4	Uncategorized Sample	T1-4	Mudpit_20110813_T1 (F009138)	Solute carrier family 2, facilitated glucose transporter member 1 OS=Homo sapiens GN=SLC2A1 PE=1 SV=2	sp|P11166|GTR1_HUMAN,tr|F8WC15|F8WC15_HUMAN	HUMAN_0911.fasta	47,820.2	100.0%	3	3	4	0.0207%	10.4%	GTADVTHDLQEMKEESR	R	Q	95.0%	40.5	25.9	40.5	0	0	1	0	2	1,945.8922	175	191	true	
T1-4	Uncategorized Sample	T1-4	Mudpit_20110813_T1 (F009138)	Solute carrier family 2, facilitated glucose transporter member 1 OS=Homo sapiens GN=SLC2A1 PE=1 SV=2	sp|P11166|GTR1_HUMAN,tr|F8WC15|F8WC15_HUMAN	HUMAN_0911.fasta	47,820.2	100.0%	3	3	4	0.0207%	10.4%	QGGASQSDKTPEELFHPLGADSQV	R	-	95.0%	21.5	27.5	21.5	0	0	1	0	2	2,498.1797	411	434	true	
T1-4	Uncategorized Sample	T1-4	Mudpit_20110813_T1 (F009138)	Solute carrier family 2, facilitated glucose transporter member 1 OS=Homo sapiens GN=SLC2A1 PE=1 SV=2	sp|P11166|GTR1_HUMAN,tr|F8WC15|F8WC15_HUMAN	HUMAN_0911.fasta	47,820.2	100.0%	3	3	4	0.0207%	10.4%	TFDEIASGFR	R	Q	95.0%	51.7	28.0	51.7	0	2	0	0	2	1,142.5477	401	410	true	
T1-4	Uncategorized Sample	T1-4	Mudpit_20110813_T1 (F009138)	60 kDa heat shock protein, mitochondrial OS=Homo sapiens GN=HSPD1 PE=1 SV=2	sp|P10809|CH60_HUMAN	HUMAN_0911.fasta	61,055.7	99.6%	1	1	1	0.00518%	1.57%	VTDALNATR	R	A	95.0%	30.0	31.5	22.3	0	1	0	0	2	960.5109	421	429	true	
T1-4	Uncategorized Sample	T1-4	Mudpit_20110813_T1 (F009138)	Prohibitin-2 OS=Homo sapiens GN=PHB2 PE=1 SV=2	sp|Q99623|PHB2_HUMAN,tr|F5GY37|F5GY37_HUMAN	HUMAN_0911.fasta	29,724.1	99.8%	2	2	4	0.0207%	7.02%	EYTAAVEAK	R	Q	95.0%	32.5	29.3	29.3	0	2	0	0	2	981.4887	192	200	true	
T1-4	Uncategorized Sample	T1-4	Mudpit_20110813_T1 (F009138)	Prohibitin-2 OS=Homo sapiens GN=PHB2 PE=1 SV=2	sp|Q99623|PHB2_HUMAN,tr|F5GY37|F5GY37_HUMAN	HUMAN_0911.fasta	29,724.1	99.8%	2	2	4	0.0207%	7.02%	IVQAEGEAEAAK	K	M	95.0%	77.0	29.3	73.4	0	2	0	0	2	1,215.6216	225	236	true	
T1-4	Uncategorized Sample	T1-4	Mudpit_20110813_T1 (F009138)	Keratin, type II cytoskeletal 5 OS=Homo sapiens GN=KRT5 PE=1 SV=3	sp|P13647|K2C5_HUMAN	HUMAN_0911.fasta	62,379.6	100.0%	2	2	4	0.0207%	5.42%	AQYEEIANR	K	S	95.0%	52.3	29.2	35.9	0	3	0	0	2	1,093.5272	344	352	true	
T1-4	Uncategorized Sample	T1-4	Mudpit_20110813_T1 (F009138)	Keratin, type II cytoskeletal 5 OS=Homo sapiens GN=KRT5 PE=1 SV=3	sp|P13647|K2C5_HUMAN	HUMAN_0911.fasta	62,379.6	100.0%	2	2	4	0.0207%	5.42%	ISISTSGGSFR	R	N	95.0%	61.4	29.3	61.4	0	1	0	0	2	1,111.5742	74	84	true	
T1-4	Uncategorized Sample	T1-4	Mudpit_20110813_T1 (F009138)	Keratin, type II cytoskeletal 5 OS=Homo sapiens GN=KRT5 PE=1 SV=3	sp|P13647|K2C5_HUMAN	HUMAN_0911.fasta	62,379.6	100.0%	2	2	4	0.0207%	5.42%	NLDLDSIIAEVK	R	A	95.0%	63.2	29.0	59.2	0	2	0	0	2	1,329.7262	332	343	false	sp|P35908|K22E_HUMAN
T1-4	Uncategorized Sample	T1-4	Mudpit_20110813_T1 (F009138)	Dolichyl-diphosphooligosaccharide--protein glycosyltransferase subunit 1 OS=Homo sapiens GN=RPN1 PE=1 SV=1	sp|P04843|RPN1_HUMAN,tr|B4DNJ5|B4DNJ5_HUMAN,tr|B7Z4L4|B7Z4L4_HUMAN,tr|F5H6I5|F5H6I5_HUMAN	HUMAN_0911.fasta	49,922.7	99.1%	1	1	3	0.0156%	1.65%	QPDSGISSIR	R	S	95.0%	35.8	30.5	34.2	0	3	0	0	2	1,059.5430	97	106	true	
T1-4	Uncategorized Sample	T1-4	Mudpit_20110813_T1 (F009138)	Ig gamma-1 chain C region OS=Homo sapiens GN=IGHG1 PE=1 SV=1	sp|P01857|IGHG1_HUMAN	HUMAN_0911.fasta	36,105.0	100.0%	7	10	48	0.249%	22.4%	DTLMISR	K	T	95.0%	48.1	29.0	35.1	0	13	0	0	2	851.4293	132	138	true	
T1-4	Uncategorized Sample	T1-4	Mudpit_20110813_T1 (F009138)	Ig gamma-1 chain C region OS=Homo sapiens GN=IGHG1 PE=1 SV=1	sp|P01857|IGHG1_HUMAN	HUMAN_0911.fasta	36,105.0	100.0%	7	10	48	0.249%	22.4%	EPQVYTLPPSR	R	D	95.0%	43.9	30.0	43.4	0	1	0	0	2	1,286.6740	228	238	true	
T1-4	Uncategorized Sample	T1-4	Mudpit_20110813_T1 (F009138)	Ig gamma-1 chain C region OS=Homo sapiens GN=IGHG1 PE=1 SV=1	sp|P01857|IGHG1_HUMAN	HUMAN_0911.fasta	36,105.0	100.0%	7	10	48	0.249%	22.4%	EPQVYTLPPSRDELTK	R	N	95.0%	48.8	29.1	45.3	0	12	4	0	2	1,872.9704	228	243	true	
T1-4	Uncategorized Sample	T1-4	Mudpit_20110813_T1 (F009138)	Ig gamma-1 chain C region OS=Homo sapiens GN=IGHG1 PE=1 SV=1	sp|P01857|IGHG1_HUMAN	HUMAN_0911.fasta	36,105.0	100.0%	7	10	48	0.249%	22.4%	FNWYVDGVEVHNAK	K	T	95.0%	63.0	28.8	63.0	0	6	7	0	2	1,677.8019	158	171	true	
T1-4	Uncategorized Sample	T1-4	Mudpit_20110813_T1 (F009138)	Ig gamma-1 chain C region OS=Homo sapiens GN=IGHG1 PE=1 SV=1	sp|P01857|IGHG1_HUMAN	HUMAN_0911.fasta	36,105.0	100.0%	7	10	48	0.249%	22.4%	GFYPSDIAVEWESNGQPENNYK	K	T	95.0%	28.5	25.0	28.5	0	3	0	0	2	2,544.1314	254	275	true	
T1-4	Uncategorized Sample	T1-4	Mudpit_20110813_T1 (F009138)	Ig gamma-1 chain C region OS=Homo sapiens GN=IGHG1 PE=1 SV=1	sp|P01857|IGHG1_HUMAN	HUMAN_0911.fasta	36,105.0	100.0%	7	10	48	0.249%	22.4%	LTVDKSR	K	W	95.0%	30.5	31.0	13.9	0	1	0	0	2	818.4731	293	299	true	
T1-4	Uncategorized Sample	T1-4	Mudpit_20110813_T1 (F009138)	Ig gamma-1 chain C region OS=Homo sapiens GN=IGHG1 PE=1 SV=1	sp|P01857|IGHG1_HUMAN	HUMAN_0911.fasta	36,105.0	100.0%	7	10	48	0.249%	22.4%	SLSLSPGK	K	-	95.0%	27.9	31.1	16.3	0	1	0	0	2	788.4513	323	330	true	
T1-4	Uncategorized Sample	T1-4	Mudpit_20110813_T1 (F009138)	Leukosialin OS=Homo sapiens GN=SPN PE=1 SV=1	sp|P16150|LEUK_HUMAN	HUMAN_0911.fasta	40,321.6	100.0%	3	4	9	0.0467%	15.0%	NGVVDAWAGPAQVPEEGAVTVTVGGSGGDKGSGFPDGEGSSR	R	R	95.0%	45.5	25.0	45.5	0	0	1	0	2	3,957.8490	297	338	true	
T1-4	Uncategorized Sample	T1-4	Mudpit_20110813_T1 (F009138)	Leukosialin OS=Homo sapiens GN=SPN PE=1 SV=1	sp|P16150|LEUK_HUMAN	HUMAN_0911.fasta	40,321.6	100.0%	3	4	9	0.0467%	15.0%	QGSLAMEELK	R	S	95.0%	52.7	30.2	38.2	0	6	0	0	2	1,105.5559	353	362	true	
T1-4	Uncategorized Sample	T1-4	Mudpit_20110813_T1 (F009138)	Leukosialin OS=Homo sapiens GN=SPN PE=1 SV=1	sp|P16150|LEUK_HUMAN	HUMAN_0911.fasta	40,321.6	100.0%	3	4	9	0.0467%	15.0%	TGALVLSR	R	G	95.0%	58.4	28.4	46.4	0	2	0	0	2	816.4938	285	292	true	
T1-4	Uncategorized Sample	T1-4	Mudpit_20110813_T1 (F009138)	Tubulin alpha-1B chain OS=Homo sapiens GN=TUBA1B PE=1 SV=1	sp|P68363|TBA1B_HUMAN,sp|Q71U36|TBA1A_HUMAN,sp|Q9BQE3|TBA1C_HUMAN,tr|E9PGK3|E9PGK3_HUMAN,tr|F5H5D3|F5H5D3_HUMAN	HUMAN_0911.fasta	36,743.0	100.0%	3	3	7	0.0363%	9.98%	AVFVDLEPTVIDEVR	R	T	95.0%	52.9	29.0	52.9	0	3	0	0	2	1,701.9059	65	79	true	
T1-4	Uncategorized Sample	T1-4	Mudpit_20110813_T1 (F009138)	Tubulin alpha-1B chain OS=Homo sapiens GN=TUBA1B PE=1 SV=1	sp|P68363|TBA1B_HUMAN,sp|Q71U36|TBA1A_HUMAN,sp|Q9BQE3|TBA1C_HUMAN,tr|E9PGK3|E9PGK3_HUMAN,tr|F5H5D3|F5H5D3_HUMAN	HUMAN_0911.fasta	36,743.0	100.0%	3	3	7	0.0363%	9.98%	DVNAAIATIK	K	T	95.0%	32.3	30.2	31.6	0	1	0	0	2	1,015.5783	197	206	true	
T1-4	Uncategorized Sample	T1-4	Mudpit_20110813_T1 (F009138)	Tubulin alpha-1B chain OS=Homo sapiens GN=TUBA1B PE=1 SV=1	sp|P68363|TBA1B_HUMAN,sp|Q71U36|TBA1A_HUMAN,sp|Q9BQE3|TBA1C_HUMAN,tr|E9PGK3|E9PGK3_HUMAN,tr|F5H5D3|F5H5D3_HUMAN	HUMAN_0911.fasta	36,743.0	100.0%	3	3	7	0.0363%	9.98%	TIGGGDDSFNTFFSETGAGK	K	H	95.0%	108	25.0	108	0	3	0	0	2	2,007.8933	41	60	true	
T1-4	Uncategorized Sample	T1-4	Mudpit_20110813_T1 (F009138)	Keratin, type I cytoskeletal 9 OS=Homo sapiens GN=KRT9 PE=1 SV=3	sp|P35527|K1C9_HUMAN	HUMAN_0911.fasta	62,065.9	100.0%	16	16	90	0.467%	40.8%	DIENQYETQITQIEHEVSSSGQEVQSSAK	K	E	95.0%	54.3	25.4	54.3	0	0	4	0	2	3,264.5140	340	368	true	
T1-4	Uncategorized Sample	T1-4	Mudpit_20110813_T1 (F009138)	Keratin, type I cytoskeletal 9 OS=Homo sapiens GN=KRT9 PE=1 SV=3	sp|P35527|K1C9_HUMAN	HUMAN_0911.fasta	62,065.9	100.0%	16	16	90	0.467%	40.8%	EIETYHNLLEGGQEDFESSGAGK	K	I	95.0%	74.1	25.0	74.1	0	0	6	0	2	2,510.1320	450	472	true	
T1-4	Uncategorized Sample	T1-4	Mudpit_20110813_T1 (F009138)	Keratin, type I cytoskeletal 9 OS=Homo sapiens GN=KRT9 PE=1 SV=3	sp|P35527|K1C9_HUMAN	HUMAN_0911.fasta	62,065.9	100.0%	16	16	90	0.467%	40.8%	EVTQLR	K	H	95.0%	30.0	33.1	12.3	0	1	0	0	2	745.4203	369	374	true	
T1-4	Uncategorized Sample	T1-4	Mudpit_20110813_T1 (F009138)	Keratin, type I cytoskeletal 9 OS=Homo sapiens GN=KRT9 PE=1 SV=3	sp|P35527|K1C9_HUMAN	HUMAN_0911.fasta	62,065.9	100.0%	16	16	90	0.467%	40.8%	FSSSGGGGGGGR	R	F	95.0%	23.8	25.9	13.6	0	1	0	0	2	982.4338	35	46	true	
T1-4	Uncategorized Sample	T1-4	Mudpit_20110813_T1 (F009138)	Keratin, type I cytoskeletal 9 OS=Homo sapiens GN=KRT9 PE=1 SV=3	sp|P35527|K1C9_HUMAN	HUMAN_0911.fasta	62,065.9	100.0%	16	16	90	0.467%	40.8%	FSSSSGYGGGSSR	R	V	95.0%	63.4	25.0	63.4	0	17	0	0	2	1,235.5286	47	59	true	
T1-4	Uncategorized Sample	T1-4	Mudpit_20110813_T1 (F009138)	Keratin, type I cytoskeletal 9 OS=Homo sapiens GN=KRT9 PE=1 SV=3	sp|P35527|K1C9_HUMAN	HUMAN_0911.fasta	62,065.9	100.0%	16	16	90	0.467%	40.8%	GGSGGSHGGGSGFGGESGGSYGGGEEASGSGGGYGGGSGK	R	S	95.0%	41.9	25.0	41.9	0	0	6	0	2	3,223.2821	580	619	true	
T1-4	Uncategorized Sample	T1-4	Mudpit_20110813_T1 (F009138)	Keratin, type I cytoskeletal 9 OS=Homo sapiens GN=KRT9 PE=1 SV=3	sp|P35527|K1C9_HUMAN	HUMAN_0911.fasta	62,065.9	100.0%	16	16	90	0.467%	40.8%	GGSGGSYGGGGSGGGYGGGSGSR	R	G	95.0%	104	25.0	104	0	24	0	0	2	1,791.7280	491	513	true	
T1-4	Uncategorized Sample	T1-4	Mudpit_20110813_T1 (F009138)	Keratin, type I cytoskeletal 9 OS=Homo sapiens GN=KRT9 PE=1 SV=3	sp|P35527|K1C9_HUMAN	HUMAN_0911.fasta	62,065.9	100.0%	16	16	90	0.467%	40.8%	HGVQELEIELQSQLSK	R	K	95.0%	32.5	28.3	31.9	0	0	2	0	2	1,837.9656	375	390	true	
T1-4	Uncategorized Sample	T1-4	Mudpit_20110813_T1 (F009138)	Keratin, type I cytoskeletal 9 OS=Homo sapiens GN=KRT9 PE=1 SV=3	sp|P35527|K1C9_HUMAN	HUMAN_0911.fasta	62,065.9	100.0%	16	16	90	0.467%	40.8%	MTLDDFR	R	I	95.0%	28.4	25.0	22.8	0	1	0	0	2	913.4086	234	240	true	
T1-4	Uncategorized Sample	T1-4	Mudpit_20110813_T1 (F009138)	Keratin, type I cytoskeletal 9 OS=Homo sapiens GN=KRT9 PE=1 SV=3	sp|P35527|K1C9_HUMAN	HUMAN_0911.fasta	62,065.9	100.0%	16	16	90	0.467%	40.8%	NYSPYYNTIDDLKDQIVDLTVGNNK	K	T	95.0%	28.2	26.3	28.2	0	0	2	0	2	2,902.4108	200	224	true	
T1-4	Uncategorized Sample	T1-4	Mudpit_20110813_T1 (F009138)	Keratin, type I cytoskeletal 9 OS=Homo sapiens GN=KRT9 PE=1 SV=3	sp|P35527|K1C9_HUMAN	HUMAN_0911.fasta	62,065.9	100.0%	16	16	90	0.467%	40.8%	QEYEQLIAK	R	N	95.0%	31.4	29.7	20.1	0	2	0	0	2	1,121.5838	328	336	true	
T1-4	Uncategorized Sample	T1-4	Mudpit_20110813_T1 (F009138)	Keratin, type I cytoskeletal 9 OS=Homo sapiens GN=KRT9 PE=1 SV=3	sp|P35527|K1C9_HUMAN	HUMAN_0911.fasta	62,065.9	100.0%	16	16	90	0.467%	40.8%	QGVDADINGLR	R	Q	95.0%	48.5	29.2	48.5	0	3	0	0	2	1,157.5911	251	261	true	
T1-4	Uncategorized Sample	T1-4	Mudpit_20110813_T1 (F009138)	Keratin, type I cytoskeletal 9 OS=Homo sapiens GN=KRT9 PE=1 SV=3	sp|P35527|K1C9_HUMAN	HUMAN_0911.fasta	62,065.9	100.0%	16	16	90	0.467%	40.8%	SGGGGGGGLGSGGSIR	R	S	95.0%	107	28.9	103	0	14	0	0	2	1,232.5981	14	29	true	
T1-4	Uncategorized Sample	T1-4	Mudpit_20110813_T1 (F009138)	Keratin, type I cytoskeletal 9 OS=Homo sapiens GN=KRT9 PE=1 SV=3	sp|P35527|K1C9_HUMAN	HUMAN_0911.fasta	62,065.9	100.0%	16	16	90	0.467%	40.8%	STMQELNSR	K	L	95.0%	49.5	28.8	39.4	0	3	0	0	2	1,065.4993	155	163	true	
T1-4	Uncategorized Sample	T1-4	Mudpit_20110813_T1 (F009138)	Keratin, type I cytoskeletal 9 OS=Homo sapiens GN=KRT9 PE=1 SV=3	sp|P35527|K1C9_HUMAN	HUMAN_0911.fasta	62,065.9	100.0%	16	16	90	0.467%	40.8%	TLLDIDNTR	K	M	95.0%	36.5	31.1	27.9	0	2	0	0	2	1,060.5635	225	233	true	
T1-4	Uncategorized Sample	T1-4	Mudpit_20110813_T1 (F009138)	Keratin, type I cytoskeletal 9 OS=Homo sapiens GN=KRT9 PE=1 SV=3	sp|P35527|K1C9_HUMAN	HUMAN_0911.fasta	62,065.9	100.0%	16	16	90	0.467%	40.8%	TLNDMRQEYEQLIAK	K	N	95.0%	29.2	29.4	25.9	0	0	2	0	2	1,851.9271	322	336	true	
T1-4	Uncategorized Sample	T1-4	Mudpit_20110813_T1 (F009138)	Keratin, type II cytoskeletal 2 epidermal OS=Homo sapiens GN=KRT2 PE=1 SV=2	sp|P35908|K22E_HUMAN	HUMAN_0911.fasta	65,433.9	100.0%	10	10	53	0.275%	23.0%	AQYEEIAQR	K	S	95.0%	57.8	30.1	51.2	0	12	0	0	2	1,107.5429	354	362	true	
T1-4	Uncategorized Sample	T1-4	Mudpit_20110813_T1 (F009138)	Keratin, type II cytoskeletal 2 epidermal OS=Homo sapiens GN=KRT2 PE=1 SV=2	sp|P35908|K22E_HUMAN	HUMAN_0911.fasta	65,433.9	100.0%	10	10	53	0.275%	23.0%	FLEQQNQVLQTK	R	W	95.0%	65.7	30.2	58.8	0	5	0	0	2	1,475.7854	198	209	false	sp|P04264|K2C1_HUMAN
T1-4	Uncategorized Sample	T1-4	Mudpit_20110813_T1 (F009138)	Keratin, type II cytoskeletal 2 epidermal OS=Homo sapiens GN=KRT2 PE=1 SV=2	sp|P35908|K22E_HUMAN	HUMAN_0911.fasta	65,433.9	100.0%	10	10	53	0.275%	23.0%	GFSSGSAVVSGGSR	R	R	95.0%	81.2	29.2	81.2	0	12	0	0	2	1,254.6072	21	34	true	
T1-4	Uncategorized Sample	T1-4	Mudpit_20110813_T1 (F009138)	Keratin, type II cytoskeletal 2 epidermal OS=Homo sapiens GN=KRT2 PE=1 SV=2	sp|P35908|K22E_HUMAN	HUMAN_0911.fasta	65,433.9	100.0%	10	10	53	0.275%	23.0%	GGSGGGGSISGGGYGSGGGSGGR	R	Y	95.0%	58.3	25.0	58.3	0	2	0	0	2	1,741.7488	550	572	true	
T1-4	Uncategorized Sample	T1-4	Mudpit_20110813_T1 (F009138)	Keratin, type II cytoskeletal 2 epidermal OS=Homo sapiens GN=KRT2 PE=1 SV=2	sp|P35908|K22E_HUMAN	HUMAN_0911.fasta	65,433.9	100.0%	10	10	53	0.275%	23.0%	GGSISGGGYGSGGGK	K	H	95.0%	52.9	27.0	52.9	0	14	0	0	2	1,197.5497	581	595	true	
T1-4	Uncategorized Sample	T1-4	Mudpit_20110813_T1 (F009138)	Keratin, type II cytoskeletal 2 epidermal OS=Homo sapiens GN=KRT2 PE=1 SV=2	sp|P35908|K22E_HUMAN	HUMAN_0911.fasta	65,433.9	100.0%	10	10	53	0.275%	23.0%	GGSSSGGGYGSGGGGSSSVK	R	G	95.0%	58.0	25.0	58.0	0	3	0	0	2	1,588.6835	604	623	true	
T1-4	Uncategorized Sample	T1-4	Mudpit_20110813_T1 (F009138)	Keratin, type II cytoskeletal 2 epidermal OS=Homo sapiens GN=KRT2 PE=1 SV=2	sp|P35908|K22E_HUMAN	HUMAN_0911.fasta	65,433.9	100.0%	10	10	53	0.275%	23.0%	GSSSGGGYSSGSSSYGSGGR	R	Q	95.0%	45.3	25.0	45.3	0	4	0	0	2	1,740.7055	525	544	true	
T1-4	Uncategorized Sample	T1-4	Mudpit_20110813_T1 (F009138)	Keratin, type II cytoskeletal 2 epidermal OS=Homo sapiens GN=KRT2 PE=1 SV=2	sp|P35908|K22E_HUMAN	HUMAN_0911.fasta	65,433.9	100.0%	10	10	53	0.275%	23.0%	NLDLDSIIAEVK	R	A	95.0%	63.2	29.0	59.2	0	2	0	0	2	1,329.7262	342	353	true	sp|P13647|K2C5_HUMAN
T1-4	Uncategorized Sample	T1-4	Mudpit_20110813_T1 (F009138)	Keratin, type II cytoskeletal 2 epidermal OS=Homo sapiens GN=KRT2 PE=1 SV=2	sp|P35908|K22E_HUMAN	HUMAN_0911.fasta	65,433.9	100.0%	10	10	53	0.275%	23.0%	NLDLDSIIAEVKAQYEEIAQR	R	S	95.0%	21.0	27.3	21.0	0	0	1	0	2	2,418.2513	342	362	true	
T1-4	Uncategorized Sample	T1-4	Mudpit_20110813_T1 (F009138)	Keratin, type II cytoskeletal 2 epidermal OS=Homo sapiens GN=KRT2 PE=1 SV=2	sp|P35908|K22E_HUMAN	HUMAN_0911.fasta	65,433.9	100.0%	10	10	53	0.275%	23.0%	VDLLNQEIEFLK	K	V	95.0%	53.5	28.4	44.1	0	1	0	0	2	1,460.7997	303	314	true	
T1-4	Uncategorized Sample	T1-4	Mudpit_20110813_T1 (F009138)	Keratin, type II cytoskeletal 2 epidermal OS=Homo sapiens GN=KRT2 PE=1 SV=2	sp|P35908|K22E_HUMAN	HUMAN_0911.fasta	65,433.9	100.0%	10	10	53	0.275%	23.0%	YEELQVTVGR	K	H	95.0%	58.2	29.7	48.6	0	2	0	0	2	1,193.6161	375	384	true	
T1-4	Uncategorized Sample	T1-4	Mudpit_20110813_T1 (F009138)	Dipeptidyl peptidase 4 OS=Homo sapiens GN=DPP4 PE=1 SV=2	sp|P27487|DPP4_HUMAN	HUMAN_0911.fasta	88,281.0	99.9%	2	2	3	0.0156%	3.13%	LGTFEVEDQIEAAR	R	Q	95.0%	71.7	29.1	68.6	0	1	0	0	2	1,577.7807	598	611	true	
T1-4	Uncategorized Sample	T1-4	Mudpit_20110813_T1 (F009138)	Dipeptidyl peptidase 4 OS=Homo sapiens GN=DPP4 PE=1 SV=2	sp|P27487|DPP4_HUMAN	HUMAN_0911.fasta	88,281.0	99.9%	2	2	3	0.0156%	3.13%	VLEDNSALDK	R	M	95.0%	41.9	30.3	41.5	0	2	0	0	2	1,103.5580	493	502	true	
T1-4	Uncategorized Sample	T1-4	Mudpit_20110813_T1 (F009138)	Isoform CD6B of T-cell differentiation antigen CD6 OS=Homo sapiens GN=CD6	sp|P30203-2|CD6_HUMAN,sp|P30203-3|CD6_HUMAN,sp|P30203-4|CD6_HUMAN,sp|P30203-5|CD6_HUMAN,sp|P30203|CD6_HUMAN,tr|E7ER04|E7ER04_HUMAN	HUMAN_0911.fasta	45,001.0	99.8%	2	2	6	0.0311%	1.89%	HRVTDEEVQQSR	R	F	95.0%	41.8	29.1	38.9	0	0	3	0	2	1,483.7248	375	386	true	
T1-4	Uncategorized Sample	T1-4	Mudpit_20110813_T1 (F009138)	Isoform CD6B of T-cell differentiation antigen CD6 OS=Homo sapiens GN=CD6	sp|P30203-2|CD6_HUMAN,sp|P30203-3|CD6_HUMAN,sp|P30203-4|CD6_HUMAN,sp|P30203-5|CD6_HUMAN,sp|P30203|CD6_HUMAN,tr|E7ER04|E7ER04_HUMAN	HUMAN_0911.fasta	45,001.0	99.8%	2	2	6	0.0311%	1.89%	VTDEEVQQSR	R	F	95.0%	70.0	28.3	66.4	0	3	0	0	2	1,190.5648	377	386	true	
T1-4	Uncategorized Sample	T1-4	Mudpit_20110813_T1 (F009138)	B-cell receptor-associated protein 31 OS=Homo sapiens GN=BCAP31 PE=1 SV=3	sp|P51572|BAP31_HUMAN	HUMAN_0911.fasta	27,992.6	99.8%	1	1	1	0.00518%	3.66%	AENQVLAMR	K	K	95.0%	44.2	31.0	35.2	0	1	0	0	2	1,031.5302	205	213	true	
T1-4	Uncategorized Sample	T1-4	Mudpit_20110813_T1 (F009138)	Prohibitin OS=Homo sapiens GN=PHB PE=1 SV=1	sp|P35232|PHB_HUMAN,tr|C9JW96|C9JW96_HUMAN,tr|C9JZ20|C9JZ20_HUMAN,tr|E7ESE2|E7ESE2_HUMAN,tr|E9PCW0|E9PCW0_HUMAN	HUMAN_0911.fasta	26,892.0	99.5%	1	1	2	0.0104%	3.31%	QVAQQEAER	K	A	95.0%	35.0	28.4	25.8	0	2	0	0	2	1,058.5225	187	195	true	
T1-4	Uncategorized Sample	T1-4	Mudpit_20110813_T1 (F009138)	Sodium/potassium-transporting ATPase subunit alpha-1 OS=Homo sapiens GN=ATP1A1 PE=1 SV=1	sp|P05023|AT1A1_HUMAN,tr|F5H3A1|F5H3A1_HUMAN	HUMAN_0911.fasta	113,003.7	100.0%	18	19	44	0.228%	22.9%	AAEILAR	R	D	95.0%	50.5	28.4	0.000	0	2	0	0	2	743.4410	68	74	true	
T1-4	Uncategorized Sample	T1-4	Mudpit_20110813_T1 (F009138)	Sodium/potassium-transporting ATPase subunit alpha-1 OS=Homo sapiens GN=ATP1A1 PE=1 SV=1	sp|P05023|AT1A1_HUMAN,tr|F5H3A1|F5H3A1_HUMAN	HUMAN_0911.fasta	113,003.7	100.0%	18	19	44	0.228%	22.9%	ADIGVAMGIAGSDVSK	K	Q	95.0%	83.2	29.6	74.7	0	2	0	0	2	1,490.7521	728	743	true	
T1-4	Uncategorized Sample	T1-4	Mudpit_20110813_T1 (F009138)	Sodium/potassium-transporting ATPase subunit alpha-1 OS=Homo sapiens GN=ATP1A1 PE=1 SV=1	sp|P05023|AT1A1_HUMAN,tr|F5H3A1|F5H3A1_HUMAN	HUMAN_0911.fasta	113,003.7	100.0%	18	19	44	0.228%	22.9%	AVAGDASESALLK	R	C	95.0%	62.5	30.2	55.1	0	2	0	0	2	1,231.6529	446	458	true	
T1-4	Uncategorized Sample	T1-4	Mudpit_20110813_T1 (F009138)	Sodium/potassium-transporting ATPase subunit alpha-1 OS=Homo sapiens GN=ATP1A1 PE=1 SV=1	sp|P05023|AT1A1_HUMAN,tr|F5H3A1|F5H3A1_HUMAN	HUMAN_0911.fasta	113,003.7	100.0%	18	19	44	0.228%	22.9%	AVFQANQENLPILK	R	R	95.0%	54.2	27.4	50.7	0	1	0	0	2	1,584.8745	431	444	true	
T1-4	Uncategorized Sample	T1-4	Mudpit_20110813_T1 (F009138)	Sodium/potassium-transporting ATPase subunit alpha-1 OS=Homo sapiens GN=ATP1A1 PE=1 SV=1	sp|P05023|AT1A1_HUMAN,tr|F5H3A1|F5H3A1_HUMAN	HUMAN_0911.fasta	113,003.7	100.0%	18	19	44	0.228%	22.9%	DMDELKK	R	E	95.0%	32.3	29.6	26.0	0	1	0	0	2	878.4290	31	37	true	
T1-4	Uncategorized Sample	T1-4	Mudpit_20110813_T1 (F009138)	Sodium/potassium-transporting ATPase subunit alpha-1 OS=Homo sapiens GN=ATP1A1 PE=1 SV=1	sp|P05023|AT1A1_HUMAN,tr|F5H3A1|F5H3A1_HUMAN	HUMAN_0911.fasta	113,003.7	100.0%	18	19	44	0.228%	22.9%	EQPLDEELKDAFQNAYLELGGLGER	K	V	95.0%	32.2	26.5	32.2	0	0	1	0	2	2,834.3847	527	551	true	
T1-4	Uncategorized Sample	T1-4	Mudpit_20110813_T1 (F009138)	Sodium/potassium-transporting ATPase subunit alpha-1 OS=Homo sapiens GN=ATP1A1 PE=1 SV=1	sp|P05023|AT1A1_HUMAN,tr|F5H3A1|F5H3A1_HUMAN	HUMAN_0911.fasta	113,003.7	100.0%	18	19	44	0.228%	22.9%	GIVVYTGDR	R	T	94.7%	26.6	30.1	26.6	0	1	0	0	2	979.5208	256	264	true	
T1-4	Uncategorized Sample	T1-4	Mudpit_20110813_T1 (F009138)	Sodium/potassium-transporting ATPase subunit alpha-1 OS=Homo sapiens GN=ATP1A1 PE=1 SV=1	sp|P05023|AT1A1_HUMAN,tr|F5H3A1|F5H3A1_HUMAN	HUMAN_0911.fasta	113,003.7	100.0%	18	19	44	0.228%	22.9%	GVGIISEGNETVEDIAAR	K	L	95.0%	117	29.3	114	0	4	0	0	2	1,829.9241	630	647	true	
T1-4	Uncategorized Sample	T1-4	Mudpit_20110813_T1 (F009138)	Sodium/potassium-transporting ATPase subunit alpha-1 OS=Homo sapiens GN=ATP1A1 PE=1 SV=1	sp|P05023|AT1A1_HUMAN,tr|F5H3A1|F5H3A1_HUMAN	HUMAN_0911.fasta	113,003.7	100.0%	18	19	44	0.228%	22.9%	LNIPVSQVNPR	R	D	95.0%	52.7	27.1	45.2	0	4	0	0	2	1,236.7059	648	658	true	
T1-4	Uncategorized Sample	T1-4	Mudpit_20110813_T1 (F009138)	Sodium/potassium-transporting ATPase subunit alpha-1 OS=Homo sapiens GN=ATP1A1 PE=1 SV=1	sp|P05023|AT1A1_HUMAN,tr|F5H3A1|F5H3A1_HUMAN	HUMAN_0911.fasta	113,003.7	100.0%	18	19	44	0.228%	22.9%	MSINAEEVVVGDLVEVK	K	G	95.0%	97.9	28.6	97.9	0	2	0	0	2	1,830.9518	178	194	true	
T1-4	Uncategorized Sample	T1-4	Mudpit_20110813_T1 (F009138)	Sodium/potassium-transporting ATPase subunit alpha-1 OS=Homo sapiens GN=ATP1A1 PE=1 SV=1	sp|P05023|AT1A1_HUMAN,tr|F5H3A1|F5H3A1_HUMAN	HUMAN_0911.fasta	113,003.7	100.0%	18	19	44	0.228%	22.9%	NMVPQQALVIR	K	N	95.0%	24.9	26.5	24.9	0	1	0	0	2	1,268.7144	163	173	true	
T1-4	Uncategorized Sample	T1-4	Mudpit_20110813_T1 (F009138)	Sodium/potassium-transporting ATPase subunit alpha-1 OS=Homo sapiens GN=ATP1A1 PE=1 SV=1	sp|P05023|AT1A1_HUMAN,tr|F5H3A1|F5H3A1_HUMAN	HUMAN_0911.fasta	113,003.7	100.0%	18	19	44	0.228%	22.9%	QAADMILLDDNFASIVTGVEEGR	K	L	95.0%	102	27.9	102	0	1	1	0	2	2,464.2027	744	766	true	
T1-4	Uncategorized Sample	T1-4	Mudpit_20110813_T1 (F009138)	Sodium/potassium-transporting ATPase subunit alpha-1 OS=Homo sapiens GN=ATP1A1 PE=1 SV=1	sp|P05023|AT1A1_HUMAN,tr|F5H3A1|F5H3A1_HUMAN	HUMAN_0911.fasta	113,003.7	100.0%	18	19	44	0.228%	22.9%	QGAIVAVTGDGVNDSPALK	R	K	95.0%	69.6	28.1	67.8	0	4	0	0	2	1,811.9500	708	726	true	
T1-4	Uncategorized Sample	T1-4	Mudpit_20110813_T1 (F009138)	Sodium/potassium-transporting ATPase subunit alpha-1 OS=Homo sapiens GN=ATP1A1 PE=1 SV=1	sp|P05023|AT1A1_HUMAN,tr|F5H3A1|F5H3A1_HUMAN	HUMAN_0911.fasta	113,003.7	100.0%	18	19	44	0.228%	22.9%	QGAIVAVTGDGVNDSPALKK	R	A	95.0%	28.8	27.5	28.8	0	0	1	0	2	1,940.0450	708	727	true	
T1-4	Uncategorized Sample	T1-4	Mudpit_20110813_T1 (F009138)	Sodium/potassium-transporting ATPase subunit alpha-1 OS=Homo sapiens GN=ATP1A1 PE=1 SV=1	sp|P05023|AT1A1_HUMAN,tr|F5H3A1|F5H3A1_HUMAN	HUMAN_0911.fasta	113,003.7	100.0%	18	19	44	0.228%	22.9%	SPDFTNENPLETR	R	N	95.0%	72.1	26.8	68.2	0	5	0	0	2	1,519.7024	228	240	true	
T1-4	Uncategorized Sample	T1-4	Mudpit_20110813_T1 (F009138)	Sodium/potassium-transporting ATPase subunit alpha-1 OS=Homo sapiens GN=ATP1A1 PE=1 SV=1	sp|P05023|AT1A1_HUMAN,tr|F5H3A1|F5H3A1_HUMAN	HUMAN_0911.fasta	113,003.7	100.0%	18	19	44	0.228%	22.9%	TDKLVNER	K	L	95.0%	31.3	31.0	22.0	0	1	0	0	2	974.5266	841	848	true	
T1-4	Uncategorized Sample	T1-4	Mudpit_20110813_T1 (F009138)	Sodium/potassium-transporting ATPase subunit alpha-1 OS=Homo sapiens GN=ATP1A1 PE=1 SV=1	sp|P05023|AT1A1_HUMAN,tr|F5H3A1|F5H3A1_HUMAN	HUMAN_0911.fasta	113,003.7	100.0%	18	19	44	0.228%	22.9%	VDNSSLTGESEPQTR	K	S	95.0%	83.2	27.5	80.0	0	6	0	0	2	1,619.7508	213	227	true	
T1-4	Uncategorized Sample	T1-4	Mudpit_20110813_T1 (F009138)	Sodium/potassium-transporting ATPase subunit alpha-1 OS=Homo sapiens GN=ATP1A1 PE=1 SV=1	sp|P05023|AT1A1_HUMAN,tr|F5H3A1|F5H3A1_HUMAN	HUMAN_0911.fasta	113,003.7	100.0%	18	19	44	0.228%	22.9%	YGTDLSR	K	G	95.0%	31.4	28.0	26.4	0	4	0	0	2	811.3945	55	61	true	
T1-4	Uncategorized Sample	T1-4	Mudpit_20110813_T1 (F009138)	Solute carrier family 2, facilitated glucose transporter member 3 OS=Homo sapiens GN=SLC2A3 PE=1 SV=1	sp|P11169|GTR3_HUMAN,sp|Q8TDB8-2|GTR14_HUMAN,sp|Q8TDB8|GTR14_HUMAN,tr|B7Z844|B7Z844_HUMAN,tr|B7ZAC3|B7ZAC3_HUMAN,tr|F5H2H8|F5H2H8_HUMAN	HUMAN_0911.fasta	44,893.7	99.8%	2	2	5	0.0259%	6.25%	AFEGQAHGADR	R	S	95.0%	48.2	27.0	48.2	0	2	0	0	2	1,158.5287	379	389	true	
T1-4	Uncategorized Sample	T1-4	Mudpit_20110813_T1 (F009138)	Solute carrier family 2, facilitated glucose transporter member 3 OS=Homo sapiens GN=SLC2A3 PE=1 SV=1	sp|P11169|GTR3_HUMAN,sp|Q8TDB8-2|GTR14_HUMAN,sp|Q8TDB8|GTR14_HUMAN,tr|B7Z844|B7Z844_HUMAN,tr|B7ZAC3|B7ZAC3_HUMAN,tr|F5H2H8|F5H2H8_HUMAN	HUMAN_0911.fasta	44,893.7	99.8%	2	2	5	0.0259%	6.25%	LWGTQDVSQDIQEMKDESAR	R	M	95.0%	34.3	25.5	32.2	0	0	3	0	2	2,336.0826	144	163	true	
T1-4	Uncategorized Sample	T1-4	Mudpit_20110813_T1 (F009138)	Myosin-9 OS=Homo sapiens GN=MYH9 PE=1 SV=4	sp|P35579|MYH9_HUMAN	HUMAN_0911.fasta	226,537.5	100.0%	12	13	22	0.114%	7.86%	ALEEAMEQKAELER	R	L	95.0%	60.0	29.4	60.0	0	2	1	0	2	1,646.8055	1484	1497	true	
T1-4	Uncategorized Sample	T1-4	Mudpit_20110813_T1 (F009138)	Myosin-9 OS=Homo sapiens GN=MYH9 PE=1 SV=4	sp|P35579|MYH9_HUMAN	HUMAN_0911.fasta	226,537.5	100.0%	12	13	22	0.114%	7.86%	ANLQIDQINTDLNLER	K	S	95.0%	77.5	29.1	77.5	0	2	0	0	2	1,869.9667	1755	1770	true	
T1-4	Uncategorized Sample	T1-4	Mudpit_20110813_T1 (F009138)	Myosin-9 OS=Homo sapiens GN=MYH9 PE=1 SV=4	sp|P35579|MYH9_HUMAN	HUMAN_0911.fasta	226,537.5	100.0%	12	13	22	0.114%	7.86%	ASITALEAK	K	I	95.0%	44.5	30.9	33.9	0	2	0	0	2	903.5146	1807	1815	true	
T1-4	Uncategorized Sample	T1-4	Mudpit_20110813_T1 (F009138)	Myosin-9 OS=Homo sapiens GN=MYH9 PE=1 SV=4	sp|P35579|MYH9_HUMAN	HUMAN_0911.fasta	226,537.5	100.0%	12	13	22	0.114%	7.86%	ELEDATETADAMNR	R	E	95.0%	90.9	25.0	90.9	0	2	0	0	2	1,565.6749	1899	1912	true	
T1-4	Uncategorized Sample	T1-4	Mudpit_20110813_T1 (F009138)	Myosin-9 OS=Homo sapiens GN=MYH9 PE=1 SV=4	sp|P35579|MYH9_HUMAN	HUMAN_0911.fasta	226,537.5	100.0%	12	13	22	0.114%	7.86%	ELEDATETADAMNREVSSLK	R	N	95.0%	31.2	26.7	31.2	0	0	1	0	2	2,209.0290	1899	1918	true	
T1-4	Uncategorized Sample	T1-4	Mudpit_20110813_T1 (F009138)	Myosin-9 OS=Homo sapiens GN=MYH9 PE=1 SV=4	sp|P35579|MYH9_HUMAN	HUMAN_0911.fasta	226,537.5	100.0%	12	13	22	0.114%	7.86%	FDQLLAEEK	K	T	95.0%	29.0	30.6	23.6	0	2	0	0	2	1,092.5573	1446	1454	true	
T1-4	Uncategorized Sample	T1-4	Mudpit_20110813_T1 (F009138)	Myosin-9 OS=Homo sapiens GN=MYH9 PE=1 SV=4	sp|P35579|MYH9_HUMAN	HUMAN_0911.fasta	226,537.5	100.0%	12	13	22	0.114%	7.86%	IAEFTTNLTEEEEKSK	R	S	95.0%	28.7	28.8	25.9	0	0	1	0	2	1,868.9125	1001	1016	true	
T1-4	Uncategorized Sample	T1-4	Mudpit_20110813_T1 (F009138)	Myosin-9 OS=Homo sapiens GN=MYH9 PE=1 SV=4	sp|P35579|MYH9_HUMAN	HUMAN_0911.fasta	226,537.5	100.0%	12	13	22	0.114%	7.86%	IAQLEEELEEEQGNTELINDR	R	L	95.0%	24.7	26.9	24.7	0	0	1	0	2	2,472.1739	1731	1751	true	
T1-4	Uncategorized Sample	T1-4	Mudpit_20110813_T1 (F009138)	Myosin-9 OS=Homo sapiens GN=MYH9 PE=1 SV=4	sp|P35579|MYH9_HUMAN	HUMAN_0911.fasta	226,537.5	100.0%	12	13	22	0.114%	7.86%	IAQLEEQLDNETK	K	E	95.0%	40.0	28.9	39.7	0	1	0	0	2	1,530.7648	1816	1828	true	
T1-4	Uncategorized Sample	T1-4	Mudpit_20110813_T1 (F009138)	Myosin-9 OS=Homo sapiens GN=MYH9 PE=1 SV=4	sp|P35579|MYH9_HUMAN	HUMAN_0911.fasta	226,537.5	100.0%	12	13	22	0.114%	7.86%	IAQLEEQLDNETKER	K	Q	95.0%	25.0	29.0	22.0	0	0	1	0	2	1,815.9085	1816	1830	true	
T1-4	Uncategorized Sample	T1-4	Mudpit_20110813_T1 (F009138)	Myosin-9 OS=Homo sapiens GN=MYH9 PE=1 SV=4	sp|P35579|MYH9_HUMAN	HUMAN_0911.fasta	226,537.5	100.0%	12	13	22	0.114%	7.86%	NTDQASMPDNTAAQK	R	V	95.0%	42.0	25.0	42.0	0	4	0	0	2	1,591.7018	359	373	true	
T1-4	Uncategorized Sample	T1-4	Mudpit_20110813_T1 (F009138)	Myosin-9 OS=Homo sapiens GN=MYH9 PE=1 SV=4	sp|P35579|MYH9_HUMAN	HUMAN_0911.fasta	226,537.5	100.0%	12	13	22	0.114%	7.86%	QAQQERDELADEIANSSGK	R	G	95.0%	35.5	27.2	35.5	0	0	2	0	2	2,088.9794	1698	1716	true	
T1-4	Uncategorized Sample	T1-4	Mudpit_20110813_T1 (F009138)	Isoform 10 of CD44 antigen OS=Homo sapiens GN=CD44	sp|P16070-10|CD44_HUMAN,sp|P16070-11|CD44_HUMAN,sp|P16070-12|CD44_HUMAN,sp|P16070-13|CD44_HUMAN,sp|P16070-14|CD44_HUMAN,sp|P16070-16|CD44_HUMAN,sp|P16070-17|CD44_HUMAN,sp|P16070-3|CD44_HUMAN,sp|P16070-4|CD44_HUMAN,sp|P16070-5|CD44_HUMAN,sp|P16070-6|CD44_HUMAN,sp|P16070-7|CD44_HUMAN,sp|P16070-8|CD44_HUMAN,sp|P16070|CD44_HUMAN,tr|B6EAT9|B6EAT9_HUMAN,tr|E7EPC6|E7EPC6_HUMAN	HUMAN_0911.fasta	37,278.2	100.0%	3	3	6	0.0311%	7.51%	ESSETPDQFMTADETR	K	N	95.0%	95.3	25.0	95.3	0	2	0	0	2	1,843.7652	314	329	true	
T1-4	Uncategorized Sample	T1-4	Mudpit_20110813_T1 (F009138)	Isoform 10 of CD44 antigen OS=Homo sapiens GN=CD44	sp|P16070-10|CD44_HUMAN,sp|P16070-11|CD44_HUMAN,sp|P16070-12|CD44_HUMAN,sp|P16070-13|CD44_HUMAN,sp|P16070-14|CD44_HUMAN,sp|P16070-16|CD44_HUMAN,sp|P16070-17|CD44_HUMAN,sp|P16070-3|CD44_HUMAN,sp|P16070-4|CD44_HUMAN,sp|P16070-5|CD44_HUMAN,sp|P16070-6|CD44_HUMAN,sp|P16070-7|CD44_HUMAN,sp|P16070-8|CD44_HUMAN,sp|P16070|CD44_HUMAN,tr|B6EAT9|B6EAT9_HUMAN,tr|E7EPC6|E7EPC6_HUMAN	HUMAN_0911.fasta	37,278.2	100.0%	3	3	6	0.0311%	7.51%	LVINSGNGAVEDR	K	K	95.0%	31.4	29.1	31.4	0	2	0	0	2	1,343.6914	280	292	true	
T1-4	Uncategorized Sample	T1-4	Mudpit_20110813_T1 (F009138)	Isoform 10 of CD44 antigen OS=Homo sapiens GN=CD44	sp|P16070-10|CD44_HUMAN,sp|P16070-11|CD44_HUMAN,sp|P16070-12|CD44_HUMAN,sp|P16070-13|CD44_HUMAN,sp|P16070-14|CD44_HUMAN,sp|P16070-16|CD44_HUMAN,sp|P16070-17|CD44_HUMAN,sp|P16070-3|CD44_HUMAN,sp|P16070-4|CD44_HUMAN,sp|P16070-5|CD44_HUMAN,sp|P16070-6|CD44_HUMAN,sp|P16070-7|CD44_HUMAN,sp|P16070-8|CD44_HUMAN,sp|P16070|CD44_HUMAN,tr|B6EAT9|B6EAT9_HUMAN,tr|E7EPC6|E7EPC6_HUMAN	HUMAN_0911.fasta	37,278.2	100.0%	3	3	6	0.0311%	7.51%	NLQNVDMK	R	I	95.0%	28.1	29.7	25.3	0	2	0	0	2	961.4772	330	337	true	
T1-4	Uncategorized Sample	T1-4	Mudpit_20110813_T1 (F009138)	Keratin, type I cytoskeletal 10 OS=Homo sapiens GN=KRT10 PE=1 SV=6	sp|P13645|K1C10_HUMAN	HUMAN_0911.fasta	58,828.8	100.0%	12	16	74	0.384%	25.2%	ADLEMQIESLTEELAYLKK	K	N	95.0%	44.1	27.9	41.6	0	0	3	0	2	2,240.1370	267	285	true	
T1-4	Uncategorized Sample	T1-4	Mudpit_20110813_T1 (F009138)	Keratin, type I cytoskeletal 10 OS=Homo sapiens GN=KRT10 PE=1 SV=6	sp|P13645|K1C10_HUMAN	HUMAN_0911.fasta	58,828.8	100.0%	12	16	74	0.384%	25.2%	ALEESNYELEGK	R	I	95.0%	84.2	27.7	84.2	0	25	0	0	2	1,381.6482	166	177	true	
T1-4	Uncategorized Sample	T1-4	Mudpit_20110813_T1 (F009138)	Keratin, type I cytoskeletal 10 OS=Homo sapiens GN=KRT10 PE=1 SV=6	sp|P13645|K1C10_HUMAN	HUMAN_0911.fasta	58,828.8	100.0%	12	16	74	0.384%	25.2%	DAEAWFNEK	K	S	95.0%	46.4	26.0	39.5	0	2	0	0	2	1,109.4898	335	343	true	
T1-4	Uncategorized Sample	T1-4	Mudpit_20110813_T1 (F009138)	Keratin, type I cytoskeletal 10 OS=Homo sapiens GN=KRT10 PE=1 SV=6	sp|P13645|K1C10_HUMAN	HUMAN_0911.fasta	58,828.8	100.0%	12	16	74	0.384%	25.2%	GSLGGGFSSGGFSGGSFSR	K	G	95.0%	85.8	27.5	85.8	0	4	0	0	2	1,707.7722	41	59	true	
T1-4	Uncategorized Sample	T1-4	Mudpit_20110813_T1 (F009138)	Keratin, type I cytoskeletal 10 OS=Homo sapiens GN=KRT10 PE=1 SV=6	sp|P13645|K1C10_HUMAN	HUMAN_0911.fasta	58,828.8	100.0%	12	16	74	0.384%	25.2%	LAADDFR	R	L	95.0%	37.6	30.5	31.7	0	5	0	0	2	807.3996	229	235	true	
T1-4	Uncategorized Sample	T1-4	Mudpit_20110813_T1 (F009138)	Keratin, type I cytoskeletal 10 OS=Homo sapiens GN=KRT10 PE=1 SV=6	sp|P13645|K1C10_HUMAN	HUMAN_0911.fasta	58,828.8	100.0%	12	16	74	0.384%	25.2%	NHEEEMKDLR	K	N	95.0%	24.7	26.2	15.8	0	0	4	0	2	1,300.5951	286	295	true	
T1-4	Uncategorized Sample	T1-4	Mudpit_20110813_T1 (F009138)	Keratin, type I cytoskeletal 10 OS=Homo sapiens GN=KRT10 PE=1 SV=6	sp|P13645|K1C10_HUMAN	HUMAN_0911.fasta	58,828.8	100.0%	12	16	74	0.384%	25.2%	SLLEGEGSSGGGGR	R	G	95.0%	72.0	28.7	61.3	0	7	0	0	2	1,262.5973	451	464	true	
T1-4	Uncategorized Sample	T1-4	Mudpit_20110813_T1 (F009138)	Keratin, type I cytoskeletal 10 OS=Homo sapiens GN=KRT10 PE=1 SV=6	sp|P13645|K1C10_HUMAN	HUMAN_0911.fasta	58,828.8	100.0%	12	16	74	0.384%	25.2%	SQYEQLAEQNR	R	K	95.0%	65.2	28.5	54.6	0	8	0	0	2	1,365.6393	323	333	true	
T1-4	Uncategorized Sample	T1-4	Mudpit_20110813_T1 (F009138)	Keratin, type I cytoskeletal 10 OS=Homo sapiens GN=KRT10 PE=1 SV=6	sp|P13645|K1C10_HUMAN	HUMAN_0911.fasta	58,828.8	100.0%	12	16	74	0.384%	25.2%	SQYEQLAEQNRK	R	D	95.0%	44.9	29.7	44.9	0	1	1	0	2	1,493.7343	323	334	true	
T1-4	Uncategorized Sample	T1-4	Mudpit_20110813_T1 (F009138)	Keratin, type I cytoskeletal 10 OS=Homo sapiens GN=KRT10 PE=1 SV=6	sp|P13645|K1C10_HUMAN	HUMAN_0911.fasta	58,828.8	100.0%	12	16	74	0.384%	25.2%	TIDDLKNQILNLTTDNANILLQIDNAR	K	L	95.0%	54.6	25.0	54.6	0	0	1	0	2	3,052.6278	202	228	true	
T1-4	Uncategorized Sample	T1-4	Mudpit_20110813_T1 (F009138)	Keratin, type I cytoskeletal 10 OS=Homo sapiens GN=KRT10 PE=1 SV=6	sp|P13645|K1C10_HUMAN	HUMAN_0911.fasta	58,828.8	100.0%	12	16	74	0.384%	25.2%	VLDELTLTKADLEMQIESLTEELAYLK	R	K	95.0%	29.4	25.3	29.4	0	0	1	0	2	3,124.6227	258	284	true	
T1-4	Uncategorized Sample	T1-4	Mudpit_20110813_T1 (F009138)	Keratin, type I cytoskeletal 10 OS=Homo sapiens GN=KRT10 PE=1 SV=6	sp|P13645|K1C10_HUMAN	HUMAN_0911.fasta	58,828.8	100.0%	12	16	74	0.384%	25.2%	VTMQNLNDR	K	L	95.0%	63.2	29.1	50.1	0	12	0	0	2	1,106.5260	148	156	true	
T1-4	Uncategorized Sample	T1-4	Mudpit_20110813_T1 (F009138)	Tubulin beta chain OS=Homo sapiens GN=TUBB PE=1 SV=2	sp|P07437|TBB5_HUMAN,tr|F8VUJ7|F8VUJ7_HUMAN,tr|F8VW92|F8VW92_HUMAN,tr|F8VYX6|F8VYX6_HUMAN,tr|Q5JP53|Q5JP53_HUMAN	HUMAN_0911.fasta	46,510.4	100.0%	4	4	8	0.0415%	12.2%	AILVDLEPGTMDSVR	R	S	95.0%	60.3	29.7	59.2	0	3	0	0	2	1,615.8362	63	77	true	
T1-4	Uncategorized Sample	T1-4	Mudpit_20110813_T1 (F009138)	Tubulin beta chain OS=Homo sapiens GN=TUBB PE=1 SV=2	sp|P07437|TBB5_HUMAN,tr|F8VUJ7|F8VUJ7_HUMAN,tr|F8VW92|F8VW92_HUMAN,tr|F8VYX6|F8VYX6_HUMAN,tr|Q5JP53|Q5JP53_HUMAN	HUMAN_0911.fasta	46,510.4	100.0%	4	4	8	0.0415%	12.2%	ALTVPELTQQVFDAK	R	N	95.0%	36.2	28.8	36.2	0	2	0	0	2	1,659.8954	255	269	true	
T1-4	Uncategorized Sample	T1-4	Mudpit_20110813_T1 (F009138)	Tubulin beta chain OS=Homo sapiens GN=TUBB PE=1 SV=2	sp|P07437|TBB5_HUMAN,tr|F8VUJ7|F8VUJ7_HUMAN,tr|F8VW92|F8VW92_HUMAN,tr|F8VYX6|F8VYX6_HUMAN,tr|Q5JP53|Q5JP53_HUMAN	HUMAN_0911.fasta	46,510.4	100.0%	4	4	8	0.0415%	12.2%	EVDEQMLNVQNK	K	N	95.0%	35.2	28.1	35.2	0	1	0	0	2	1,446.6894	297	308	true	
T1-4	Uncategorized Sample	T1-4	Mudpit_20110813_T1 (F009138)	Tubulin beta chain OS=Homo sapiens GN=TUBB PE=1 SV=2	sp|P07437|TBB5_HUMAN,tr|F8VUJ7|F8VUJ7_HUMAN,tr|F8VW92|F8VW92_HUMAN,tr|F8VYX6|F8VYX6_HUMAN,tr|Q5JP53|Q5JP53_HUMAN	HUMAN_0911.fasta	46,510.4	100.0%	4	4	8	0.0415%	12.2%	IMNTFSVVPSPK	R	V	95.0%	53.2	29.9	53.2	0	2	0	0	2	1,319.7028	135	146	true	
T1-4	Uncategorized Sample	T1-4	Mudpit_20110813_T1 (F009138)	Protein disulfide-isomerase A3 OS=Homo sapiens GN=PDIA3 PE=1 SV=4	sp|P30101|PDIA3_HUMAN,tr|B3KQT9|B3KQT9_HUMAN	HUMAN_0911.fasta	54,104.5	99.7%	1	1	2	0.0104%	2.97%	MDATANDVPSPYEVR	K	G	95.0%	34.0	26.4	34.0	0	2	0	0	2	1,664.7585	409	423	true	
T1-4	Uncategorized Sample	T1-4	Mudpit_20110813_T1 (F009138)	Antigen peptide transporter 1 OS=Homo sapiens GN=TAP1 PE=1 SV=2	sp|Q03518|TAP1_HUMAN,tr|B1AZV3|B1AZV3_HUMAN,tr|F5H648|F5H648_HUMAN	HUMAN_0911.fasta	87,177.4	100.0%	4	4	11	0.0570%	9.90%	QVAAVGQEPQVFGR	R	S	95.0%	46.2	29.5	38.9	0	1	0	0	2	1,485.7809	640	653	true	
T1-4	Uncategorized Sample	T1-4	Mudpit_20110813_T1 (F009138)	Antigen peptide transporter 1 OS=Homo sapiens GN=TAP1 PE=1 SV=2	sp|Q03518|TAP1_HUMAN,tr|B1AZV3|B1AZV3_HUMAN,tr|F5H648|F5H648_HUMAN	HUMAN_0911.fasta	87,177.4	100.0%	4	4	11	0.0570%	9.90%	SFANEEGEAQK	R	F	95.0%	41.5	25.4	41.5	0	6	0	0	2	1,209.5382	439	449	true	
T1-4	Uncategorized Sample	T1-4	Mudpit_20110813_T1 (F009138)	Antigen peptide transporter 1 OS=Homo sapiens GN=TAP1 PE=1 SV=2	sp|Q03518|TAP1_HUMAN,tr|B1AZV3|B1AZV3_HUMAN,tr|F5H648|F5H648_HUMAN	HUMAN_0911.fasta	87,177.4	100.0%	4	4	11	0.0570%	9.90%	SGAHSFISGLPQGYDTEVDEAGSQLSGGQR	K	Q	95.0%	40.0	25.0	28.1	0	0	1	0	2	3,050.4089	679	708	true	
T1-4	Uncategorized Sample	T1-4	Mudpit_20110813_T1 (F009138)	Antigen peptide transporter 1 OS=Homo sapiens GN=TAP1 PE=1 SV=2	sp|Q03518|TAP1_HUMAN,tr|B1AZV3|B1AZV3_HUMAN,tr|F5H648|F5H648_HUMAN	HUMAN_0911.fasta	87,177.4	100.0%	4	4	11	0.0570%	9.90%	SLQENIAYGLTQKPTMEEITAAAVK	R	S	95.0%	28.8	27.1	28.8	0	0	3	0	2	2,706.4021	654	678	true	
T1-4	Uncategorized Sample	T1-4	Mudpit_20110813_T1 (F009138)	Keratin, type II cytoskeletal 1 OS=Homo sapiens GN=KRT1 PE=1 SV=6	sp|P04264|K2C1_HUMAN	HUMAN_0911.fasta	66,040.3	100.0%	20	22	97	0.503%	31.5%	AEAESLYQSK	K	Y	95.0%	47.2	28.0	47.2	0	7	0	0	2	1,125.5422	367	376	true	
T1-4	Uncategorized Sample	T1-4	Mudpit_20110813_T1 (F009138)	Keratin, type II cytoskeletal 1 OS=Homo sapiens GN=KRT1 PE=1 SV=6	sp|P04264|K2C1_HUMAN	HUMAN_0911.fasta	66,040.3	100.0%	20	22	97	0.503%	31.5%	AQYEDIAQK	K	S	95.0%	34.2	29.2	28.9	0	3	0	0	2	1,065.5212	356	364	true	
T1-4	Uncategorized Sample	T1-4	Mudpit_20110813_T1 (F009138)	Keratin, type II cytoskeletal 1 OS=Homo sapiens GN=KRT1 PE=1 SV=6	sp|P04264|K2C1_HUMAN	HUMAN_0911.fasta	66,040.3	100.0%	20	22	97	0.503%	31.5%	DVDGAYMTK	K	V	95.0%	45.1	25.3	26.5	0	6	0	0	2	1,015.4403	290	298	true	
T1-4	Uncategorized Sample	T1-4	Mudpit_20110813_T1 (F009138)	Keratin, type II cytoskeletal 1 OS=Homo sapiens GN=KRT1 PE=1 SV=6	sp|P04264|K2C1_HUMAN	HUMAN_0911.fasta	66,040.3	100.0%	20	22	97	0.503%	31.5%	FLEQQNQVLQTK	R	W	95.0%	65.7	30.2	58.8	0	5	0	0	2	1,475.7854	200	211	true	sp|P35908|K22E_HUMAN
T1-4	Uncategorized Sample	T1-4	Mudpit_20110813_T1 (F009138)	Keratin, type II cytoskeletal 1 OS=Homo sapiens GN=KRT1 PE=1 SV=6	sp|P04264|K2C1_HUMAN	HUMAN_0911.fasta	66,040.3	100.0%	20	22	97	0.503%	31.5%	FLEQQNQVLQTKWELLQQVDTSTR	R	T	95.0%	63.9	25.1	63.4	0	0	4	0	2	2,932.5166	200	223	true	
T1-4	Uncategorized Sample	T1-4	Mudpit_20110813_T1 (F009138)	Keratin, type II cytoskeletal 1 OS=Homo sapiens GN=KRT1 PE=1 SV=6	sp|P04264|K2C1_HUMAN	HUMAN_0911.fasta	66,040.3	100.0%	20	22	97	0.503%	31.5%	GGGGGGYGSGGSSYGSGGGSYGSGGGGGGGR	R	G	95.0%	83.0	25.0	83.0	0	10	0	0	2	2,383.9523	519	549	true	
T1-4	Uncategorized Sample	T1-4	Mudpit_20110813_T1 (F009138)	Keratin, type II cytoskeletal 1 OS=Homo sapiens GN=KRT1 PE=1 SV=6	sp|P04264|K2C1_HUMAN	HUMAN_0911.fasta	66,040.3	100.0%	20	22	97	0.503%	31.5%	GSGGGSSGGSIGGR	R	G	95.0%	70.3	27.8	68.6	0	14	0	0	2	1,092.5030	603	616	true	
T1-4	Uncategorized Sample	T1-4	Mudpit_20110813_T1 (F009138)	Keratin, type II cytoskeletal 1 OS=Homo sapiens GN=KRT1 PE=1 SV=6	sp|P04264|K2C1_HUMAN	HUMAN_0911.fasta	66,040.3	100.0%	20	22	97	0.503%	31.5%	LALDLEIATYR	K	T	95.0%	34.3	28.5	0.000	0	1	0	0	2	1,277.7101	473	483	true	
T1-4	Uncategorized Sample	T1-4	Mudpit_20110813_T1 (F009138)	Keratin, type II cytoskeletal 1 OS=Homo sapiens GN=KRT1 PE=1 SV=6	sp|P04264|K2C1_HUMAN	HUMAN_0911.fasta	66,040.3	100.0%	20	22	97	0.503%	31.5%	NMQDMVEDYR	K	N	95.0%	35.6	25.0	31.1	0	1	0	0	2	1,316.5247	258	267	true	
T1-4	Uncategorized Sample	T1-4	Mudpit_20110813_T1 (F009138)	Keratin, type II cytoskeletal 1 OS=Homo sapiens GN=KRT1 PE=1 SV=6	sp|P04264|K2C1_HUMAN	HUMAN_0911.fasta	66,040.3	100.0%	20	22	97	0.503%	31.5%	SGGGFSSGSAGIINYQR	R	R	95.0%	55.4	28.5	55.4	0	1	0	0	2	1,657.7929	13	29	true	
T1-4	Uncategorized Sample	T1-4	Mudpit_20110813_T1 (F009138)	Keratin, type II cytoskeletal 1 OS=Homo sapiens GN=KRT1 PE=1 SV=6	sp|P04264|K2C1_HUMAN	HUMAN_0911.fasta	66,040.3	100.0%	20	22	97	0.503%	31.5%	SKAEAESLYQSK	K	Y	95.0%	60.0	29.1	60.0	0	2	0	0	2	1,340.6692	365	376	true	
T1-4	Uncategorized Sample	T1-4	Mudpit_20110813_T1 (F009138)	Keratin, type II cytoskeletal 1 OS=Homo sapiens GN=KRT1 PE=1 SV=6	sp|P04264|K2C1_HUMAN	HUMAN_0911.fasta	66,040.3	100.0%	20	22	97	0.503%	31.5%	SLDLDSIIAEVK	R	A	95.0%	84.8	29.2	69.8	0	10	0	0	2	1,302.7153	344	355	true	
T1-4	Uncategorized Sample	T1-4	Mudpit_20110813_T1 (F009138)	Keratin, type II cytoskeletal 1 OS=Homo sapiens GN=KRT1 PE=1 SV=6	sp|P04264|K2C1_HUMAN	HUMAN_0911.fasta	66,040.3	100.0%	20	22	97	0.503%	31.5%	SLDLDSIIAEVKAQYEDIAQK	R	S	95.0%	51.7	26.9	51.4	0	0	1	0	2	2,349.2187	344	364	true	
T1-4	Uncategorized Sample	T1-4	Mudpit_20110813_T1 (F009138)	Keratin, type II cytoskeletal 1 OS=Homo sapiens GN=KRT1 PE=1 SV=6	sp|P04264|K2C1_HUMAN	HUMAN_0911.fasta	66,040.3	100.0%	20	22	97	0.503%	31.5%	SLNNQFASFIDKVR	K	F	95.0%	26.3	29.0	25.1	0	0	2	0	2	1,638.8598	186	199	true	
T1-4	Uncategorized Sample	T1-4	Mudpit_20110813_T1 (F009138)	Keratin, type II cytoskeletal 1 OS=Homo sapiens GN=KRT1 PE=1 SV=6	sp|P04264|K2C1_HUMAN	HUMAN_0911.fasta	66,040.3	100.0%	20	22	97	0.503%	31.5%	SLVNLGGSK	R	S	95.0%	30.2	31.1	24.5	0	2	0	0	2	874.4993	66	74	true	
T1-4	Uncategorized Sample	T1-4	Mudpit_20110813_T1 (F009138)	Keratin, type II cytoskeletal 1 OS=Homo sapiens GN=KRT1 PE=1 SV=6	sp|P04264|K2C1_HUMAN	HUMAN_0911.fasta	66,040.3	100.0%	20	22	97	0.503%	31.5%	TLLEGEESR	R	M	95.0%	44.7	30.5	43.2	0	6	0	0	2	1,033.5161	484	492	true	
T1-4	Uncategorized Sample	T1-4	Mudpit_20110813_T1 (F009138)	Keratin, type II cytoskeletal 1 OS=Homo sapiens GN=KRT1 PE=1 SV=6	sp|P04264|K2C1_HUMAN	HUMAN_0911.fasta	66,040.3	100.0%	20	22	97	0.503%	31.5%	TNAENEFVTIK	R	K	95.0%	36.1	29.9	36.1	0	1	0	0	2	1,265.6372	278	288	true	
T1-4	Uncategorized Sample	T1-4	Mudpit_20110813_T1 (F009138)	Keratin, type II cytoskeletal 1 OS=Homo sapiens GN=KRT1 PE=1 SV=6	sp|P04264|K2C1_HUMAN	HUMAN_0911.fasta	66,040.3	100.0%	20	22	97	0.503%	31.5%	TNAENEFVTIKK	R	D	95.0%	38.6	29.7	38.6	0	1	3	0	2	1,393.7322	278	289	true	
T1-4	Uncategorized Sample	T1-4	Mudpit_20110813_T1 (F009138)	Keratin, type II cytoskeletal 1 OS=Homo sapiens GN=KRT1 PE=1 SV=6	sp|P04264|K2C1_HUMAN	HUMAN_0911.fasta	66,040.3	100.0%	20	22	97	0.503%	31.5%	WELLQQVDTSTR	K	T	95.0%	62.3	29.7	57.7	0	7	0	0	2	1,475.7490	212	223	true	
T1-4	Uncategorized Sample	T1-4	Mudpit_20110813_T1 (F009138)	Keratin, type II cytoskeletal 1 OS=Homo sapiens GN=KRT1 PE=1 SV=6	sp|P04264|K2C1_HUMAN	HUMAN_0911.fasta	66,040.3	100.0%	20	22	97	0.503%	31.5%	YEELQITAGR	K	H	95.0%	73.0	30.1	64.1	0	10	0	0	2	1,179.6005	377	386	true	
T1-4	Uncategorized Sample	T1-4	Mudpit_20110813_T1 (F009138)	Actin, cytoplasmic 1 OS=Homo sapiens GN=ACTB PE=1 SV=1	sp|P60709|ACTB_HUMAN,sp|P63261|ACTG_HUMAN,tr|B4E335|B4E335_HUMAN,tr|F5H0N0|F5H0N0_HUMAN	HUMAN_0911.fasta	39,227.1	100.0%	4	4	23	0.119%	10.7%	AGFAGDDAPR	K	A	95.0%	72.1	26.6	71.7	0	8	0	0	2	976.4484	19	28	true	
T1-4	Uncategorized Sample	T1-4	Mudpit_20110813_T1 (F009138)	Actin, cytoplasmic 1 OS=Homo sapiens GN=ACTB PE=1 SV=1	sp|P60709|ACTB_HUMAN,sp|P63261|ACTG_HUMAN,tr|B4E335|B4E335_HUMAN,tr|F5H0N0|F5H0N0_HUMAN	HUMAN_0911.fasta	39,227.1	100.0%	4	4	23	0.119%	10.7%	DSYVGDEAQSK	K	R	95.0%	51.9	25.0	51.9	0	9	0	0	2	1,198.5223	51	61	true	
T1-4	Uncategorized Sample	T1-4	Mudpit_20110813_T1 (F009138)	Actin, cytoplasmic 1 OS=Homo sapiens GN=ACTB PE=1 SV=1	sp|P60709|ACTB_HUMAN,sp|P63261|ACTG_HUMAN,tr|B4E335|B4E335_HUMAN,tr|F5H0N0|F5H0N0_HUMAN	HUMAN_0911.fasta	39,227.1	100.0%	4	4	23	0.119%	10.7%	DSYVGDEAQSKR	K	G	95.0%	41.9	27.1	41.9	0	4	0	0	2	1,354.6234	51	62	true	
T1-4	Uncategorized Sample	T1-4	Mudpit_20110813_T1 (F009138)	Actin, cytoplasmic 1 OS=Homo sapiens GN=ACTB PE=1 SV=1	sp|P60709|ACTB_HUMAN,sp|P63261|ACTG_HUMAN,tr|B4E335|B4E335_HUMAN,tr|F5H0N0|F5H0N0_HUMAN	HUMAN_0911.fasta	39,227.1	100.0%	4	4	23	0.119%	10.7%	VAPEEHPVLLTEAPLNPK	R	A	95.0%	25.5	26.1	10.6	0	0	2	0	2	1,954.0646	96	113	true	
T1-4	Uncategorized Sample	T1-4	Mudpit_20110813_T1 (F009138)	Transferrin receptor protein 1 OS=Homo sapiens GN=TFRC PE=1 SV=2	sp|P02786|TFR1_HUMAN	HUMAN_0911.fasta	84,873.6	100.0%	3	3	13	0.0674%	5.00%	LAVDEEENADNNTK	K	A	95.0%	74.7	25.0	74.7	0	8	0	0	2	1,561.6977	40	53	true	
T1-4	Uncategorized Sample	T1-4	Mudpit_20110813_T1 (F009138)	Transferrin receptor protein 1 OS=Homo sapiens GN=TFRC PE=1 SV=2	sp|P02786|TFR1_HUMAN	HUMAN_0911.fasta	84,873.6	100.0%	3	3	13	0.0674%	5.00%	LLNENSYVPR	K	E	95.0%	37.8	30.8	32.9	0	2	0	0	2	1,204.6320	146	155	true	
T1-4	Uncategorized Sample	T1-4	Mudpit_20110813_T1 (F009138)	Transferrin receptor protein 1 OS=Homo sapiens GN=TFRC PE=1 SV=2	sp|P02786|TFR1_HUMAN	HUMAN_0911.fasta	84,873.6	100.0%	3	3	13	0.0674%	5.00%	SSGLPNIPVQTISR	R	A	95.0%	33.3	27.3	32.0	0	3	0	0	2	1,468.8119	326	339	true	
T1-4	Uncategorized Sample	T1-4	Mudpit_20110813_T1 (F009138)	P-selectin glycoprotein ligand 1 OS=Homo sapiens GN=SELPLG PE=1 SV=1	sp|Q14242|SELPL_HUMAN	HUMAN_0911.fasta	43,201.8	98.7%	1	1	3	0.0156%	2.18%	SPGLTPEPR	K	E	95.0%	48.3	28.3	45.6	0	3	0	0	2	953.5052	389	397	true	
T1-4	Uncategorized Sample	T1-4	Mudpit_20110813_T1 (F009138)	Isoform 2 of 4F2 cell-surface antigen heavy chain OS=Homo sapiens GN=SLC3A2	sp|P08195-2|4F2_HUMAN,sp|P08195-3|4F2_HUMAN,sp|P08195-4|4F2_HUMAN,sp|P08195|4F2_HUMAN,tr|B4E2Z3|B4E2Z3_HUMAN,tr|F5GZS6|F5GZS6_HUMAN,tr|F5H4J7|F5H4J7_HUMAN	HUMAN_0911.fasta	55,941.9	100.0%	3	4	16	0.0830%	6.81%	ADLLLSTQPGREEGSPLELER	K	L	95.0%	31.3	27.9	31.3	0	0	2	0	2	2,310.1939	474	494	true	
T1-4	Uncategorized Sample	T1-4	Mudpit_20110813_T1 (F009138)	Isoform 2 of 4F2 cell-surface antigen heavy chain OS=Homo sapiens GN=SLC3A2	sp|P08195-2|4F2_HUMAN,sp|P08195-3|4F2_HUMAN,sp|P08195-4|4F2_HUMAN,sp|P08195|4F2_HUMAN,tr|B4E2Z3|B4E2Z3_HUMAN,tr|F5GZS6|F5GZS6_HUMAN,tr|F5H4J7|F5H4J7_HUMAN	HUMAN_0911.fasta	55,941.9	100.0%	3	4	16	0.0830%	6.81%	IKVAEDEAEAAAAAK	K	F	95.0%	32.7	29.5	32.7	0	1	3	0	2	1,486.7748	45	59	true	
T1-4	Uncategorized Sample	T1-4	Mudpit_20110813_T1 (F009138)	Isoform 2 of 4F2 cell-surface antigen heavy chain OS=Homo sapiens GN=SLC3A2	sp|P08195-2|4F2_HUMAN,sp|P08195-3|4F2_HUMAN,sp|P08195-4|4F2_HUMAN,sp|P08195|4F2_HUMAN,tr|B4E2Z3|B4E2Z3_HUMAN,tr|F5GZS6|F5GZS6_HUMAN,tr|F5H4J7|F5H4J7_HUMAN	HUMAN_0911.fasta	55,941.9	100.0%	3	4	16	0.0830%	6.81%	VAEDEAEAAAAAK	K	F	95.0%	106	28.8	105	0	10	0	0	2	1,245.5957	47	59	true	
T1-4	Uncategorized Sample	T1-4	Mudpit_20110813_T1 (F009138)	HLA class I histocompatibility antigen, Cw-12 alpha chain OS=Homo sapiens GN=HLA-C PE=1 SV=2	sp|P30508|1C12_HUMAN,sp|Q29960-2|1C16_HUMAN,sp|Q29960|1C16_HUMAN,tr|B0S7Z4|B0S7Z4_HUMAN,tr|B0S7Z5|B0S7Z5_HUMAN,tr|B0S7Z6|B0S7Z6_HUMAN,tr|E7ERM2|E7ERM2_HUMAN	HUMAN_0911.fasta	38,330.5	100.0%	4	4	18	0.0933%	16.4%	DGEDQTQDTELVETRPAGDGTFQK	R	W	95.0%	52.7	25.0	52.7	0	0	8	0	2	2,637.1916	244	267	true	
T1-4	Uncategorized Sample	T1-4	Mudpit_20110813_T1 (F009138)	HLA class I histocompatibility antigen, Cw-12 alpha chain OS=Homo sapiens GN=HLA-C PE=1 SV=2	sp|P30508|1C12_HUMAN,sp|Q29960-2|1C16_HUMAN,sp|Q29960|1C16_HUMAN,tr|B0S7Z4|B0S7Z4_HUMAN,tr|B0S7Z5|B0S7Z5_HUMAN,tr|B0S7Z6|B0S7Z6_HUMAN,tr|E7ERM2|E7ERM2_HUMAN	HUMAN_0911.fasta	38,330.5	100.0%	4	4	18	0.0933%	16.4%	FDSDAASPR	R	G	95.0%	60.3	27.0	27.1	0	5	0	0	2	965.4323	60	68	true	
T1-4	Uncategorized Sample	T1-4	Mudpit_20110813_T1 (F009138)	HLA class I histocompatibility antigen, Cw-12 alpha chain OS=Homo sapiens GN=HLA-C PE=1 SV=2	sp|P30508|1C12_HUMAN,sp|Q29960-2|1C16_HUMAN,sp|Q29960|1C16_HUMAN,tr|B0S7Z4|B0S7Z4_HUMAN,tr|B0S7Z5|B0S7Z5_HUMAN,tr|B0S7Z6|B0S7Z6_HUMAN,tr|E7ERM2|E7ERM2_HUMAN	HUMAN_0911.fasta	38,330.5	100.0%	4	4	18	0.0933%	16.4%	FIAVGYVDDTQFVR	R	F	95.0%	77.7	29.6	77.7	0	4	0	0	2	1,629.8272	46	59	true	
T1-4	Uncategorized Sample	T1-4	Mudpit_20110813_T1 (F009138)	HLA class I histocompatibility antigen, Cw-12 alpha chain OS=Homo sapiens GN=HLA-C PE=1 SV=2	sp|P30508|1C12_HUMAN,sp|Q29960-2|1C16_HUMAN,sp|Q29960|1C16_HUMAN,tr|B0S7Z4|B0S7Z4_HUMAN,tr|B0S7Z5|B0S7Z5_HUMAN,tr|B0S7Z6|B0S7Z6_HUMAN,tr|E7ERM2|E7ERM2_HUMAN	HUMAN_0911.fasta	38,330.5	100.0%	4	4	18	0.0933%	16.4%	WAAVVVPSGEEQR	K	Y	95.0%	31.8	29.4	31.8	0	1	0	0	2	1,427.7277	268	280	true	
END OF FILE
